# Supplementary material for: Dataset on the effect of carbon sources on the morphology and crystallite size of Fe/C composite microspheres prepared by the spray drying process
Source: Data Brief. 2019 Dec 31;28:105052. doi: 10.1016/j.dib.2019.105052 (PMC6948126; doi:10.1016/j.dib.2019.105052)
Supplement: Multimedia component 2 [file mmc2.xml]

<?xml version="1.0" encoding="utf-8" standalone="no"?>
<data>
  <datasets>
    <author>jscho@cbnu.ac.kr</author>
    <type>0</type>
    <dataset>
      <value>1</value>
      <reason>No data was used for the research described in the article</reason>
      <comments />
    </dataset>
  </datasets>
</data>
